# Supplementary material for: Serotonin modulates asymmetric learning from reward and punishment in healthy human volunteers
Source: Commun Biol. 2022 Aug 12;5:812. doi: 10.1038/s42003-022-03690-5 (PMC9374781; doi:10.1038/s42003-022-03690-5)
Supplement: Supplementary file 4 — Supplementary Data 1 [file 42003_2022_3690_MOESM4_ESM.xlsx]

## Sheet: Fig.1
	Fig. 1C			mean															Fig. 1C	individual
				1	2	3	4	5	6	7	8	9	10	11	12						1	2	3	4	5	6	7	8	9	10	11	12
		SSRI	low_deck:	43.0303	37.5758	36.3636	28.4848	31.5152	30.9091	24.8485	26.0606	27.8788	22.4242	17.5758	25.4545				low_deck:	SSRI	20	0	20	0	20	20	0	20	0	0	20	20
			even_deck:	47.8788	54.5455	53.9394	46.0606	52.1212	50.9091	51.5152	44.8485	53.3333	49.0909	49.0909	52.1212					SSRI	20	40	40	20	20	20	20	0	20	20	0	40
			high_deck:	52.7273	60	65.4545	68.4848	72.1212	68.4848	67.2727	72.1212	67.2727	68.4848	69.697	75.1515					SSRI	40	0	0	0	40	20	20	0	0	0	0	0
		placebo	low_deck:	46.0606	38.1818	30.9091	27.8788	35.1515	26.6667	29.0909	27.2727	31.5152	27.2727	21.8182	25.4545					SSRI	20	0	20	0	20	40	0	20	40	20	0	40
			even_deck:	49.0909	55.1515	50.303	50.303	50.303	51.5152	50.303	50.9091	49.697	44.8485	46.6667	47.8788					SSRI	40	60	60	60	40	40	20	40	60	40	40	40
			high_deck:	52.7273	68.4848	68.4848	67.8788	72.1212	67.8788	66.6667	65.4545	70.9091	70.9091	69.697	69.697					SSRI	40	40	20	20	20	20	20	20	40	20	20	20
																				SSRI	20	40	40	40	0	0	20	20	40	20	0	20
																				SSRI	20	20	40	20	0	40	20	20	20	40	20	0
																				SSRI	40	40	40	40	20	40	20	20	20	20	20	20
																				SSRI	60	60	40	20	40	20	20	20	40	40	20	0
																				SSRI	40	40	20	40	20	0	20	20	40	20	20	20
	Fig. 1D			mean																SSRI	60	40	40	20	20	40	40	20	20	60	20	40
				1	2	3	4	5	6	7	8	9	10	11	12					SSRI	60	80	60	40	20	40	40	40	20	60	0	20
		SSRI	low_deck:	48.4848	38.7879	32.7273	27.8788	35.1515	27.8788	24.8485	22.4242	29.0909	27.2727	26.6667	20.6061					SSRI	60	60	80	60	40	60	80	20	40	40	60	60
			even_deck:	56.9697	48.4848	47.8788	45.4545	46.6667	45.4545	40	43.0303	52.7273	47.2727	41.8182	41.8182					SSRI	20	20	20	20	0	20	20	60	20	20	20	20
			high_deck:	64.8485	75.1515	75.7576	73.9394	77.5758	75.7576	78.7879	77.5758	75.7576	75.1515	78.1818	75.7576					SSRI	60	20	20	40	40	40	20	60	60	20	40	40
		placebo	low_deck:	47.2727	29.697	27.8788	26.6667	34.5455	25.4545	26.0606	27.8788	29.0909	26.0606	20.6061	23.6364					SSRI	40	20	40	40	60	20	40	20	20	0	0	40
			even_deck:	54.5455	54.5455	47.8788	50.303	48.4848	50.9091	50.303	51.5152	58.1818	49.697	47.2727	47.8788					SSRI	60	80	40	20	60	40	20	20	20	20	0	20
			high_deck:	66.0606	77.5758	73.3333	72.7273	75.1515	72.1212	72.7273	74.5455	78.1818	75.7576	76.3636	74.5455					SSRI	40	0	20	20	20	60	20	20	20	20	60	20
																				SSRI	40	40	40	40	20	40	40	40	0	0	20	20
																				SSRI	60	20	0	20	20	0	20	20	20	20	0	20
																				SSRI	40	80	60	20	20	20	40	20	20	20	20	20
																				SSRI	60	80	60	20	40	20	20	0	0	20	0	40
																				SSRI	60	60	40	60	80	60	20	20	0	20	20	40
																				SSRI	40	20	20	20	20	60	0	0	40	20	20	20
																				SSRI	60	20	60	20	60	40	40	40	40	40	20	40
																				SSRI	80	60	60	60	80	40	40	40	40	20	40	20
																				SSRI	40	20	40	20	60	20	20	20	60	20	20	20
																				SSRI	40	60	40	40	40	40	40	40	40	20	20	60
																				SSRI	40	20	20	40	0	20	20	40	40	0	20	20
																				SSRI	20	40	40	20	60	40	20	60	40	20	0	20
																				SSRI	40	40	40	20	20	20	20	40	20	20	20	20
																				SSRI	40	20	20	20	20	20	20	20	20	20	0	0
																				placebo	40	40	20	20	20	20	40	20	20	20	20	20
																				placebo	20	0	40	0	0	40	0	60	0	20	0	40
																				placebo	60	40	20	20	20	40	60	60	40	20	20	20
																				placebo	60	40	60	40	60	20	20	20	0	0	0	0
																				placebo	60	40	40	20	40	20	20	40	20	20	20	40
																				placebo	40	40	40	20	20	20	20	40	20	40	0	20
																				placebo	20	0	40	20	40	20	20	20	40	60	20	40
																				placebo	20	20	20	40	40	0	40	0	40	40	40	40
																				placebo	80	20	40	40	40	20	60	40	60	40	40	0
																				placebo	40	80	80	40	40	40	40	60	40	40	20	20
																				placebo	60	0	20	20	20	20	20	20	20	20	20	0
																				placebo	60	40	20	20	0	20	40	20	20	0	0	20
																				placebo	40	80	60	20	60	20	20	20	40	40	40	40
																				placebo	40	20	20	20	40	40	40	40	60	20	0	20
																				placebo	20	40	40	40	40	20	40	40	20	40	20	40
																				placebo	20	40	20	60	60	20	40	40	40	40	40	60
																				placebo	60	60	20	60	40	20	0	20	40	20	20	0
																				placebo	40	40	20	20	40	20	20	20	40	20	20	20
																				placebo	60	20	20	20	40	0	20	20	20	20	0	0
																				placebo	80	80	60	60	80	40	60	60	40	100	40	60
																				placebo	40	40	20	40	60	60	40	60	60	40	60	40
																				placebo	40	60	40	20	40	40	20	20	20	40	20	20
																				placebo	40	0	20	0	0	20	20	20	40	40	40	40
																				placebo	40	40	40	40	20	20	20	40	40	20	20	40
																				placebo	40	60	20	0	0	20	20	20	40	20	20	20
																				placebo	60	40	20	40	20	40	20	20	20	20	20	20
																				placebo	40	40	40	20	40	20	0	20	20	20	40	20
																				placebo	20	20	20	0	20	0	20	0	60	40	20	40
																				placebo	60	20	0	0	20	20	20	20	20	0	20	20
																				placebo	60	80	40	20	40	20	20	0	20	0	20	20
																				placebo	40	40	20	60	60	60	40	0	20	0	20	40
																				placebo	60	60	40	60	60	80	60	20	40	40	20	20
																				placebo	60	20	0	20	40	20	40	0	20	0	20	0
																					1	2	3	4	5	6	7	8	9	10	11	12
																			even_deck:	SSRI	60	40	40	60	60	40	60	40	60	40	60	60
																				SSRI	20	40	40	60	60	60	60	40	40	60	20	40
																				SSRI	40	20	40	20	60	60	40	60	60	20	20	60
																				SSRI	40	60	80	40	60	60	60	40	20	60	60	60
																				SSRI	60	60	40	40	60	40	60	20	60	40	60	40
																				SSRI	60	60	80	80	80	80	60	60	60	60	40	60
																				SSRI	80	80	60	60	60	60	40	60	60	60	60	60
																				SSRI	40	20	80	40	60	40	40	20	60	40	80	80
																				SSRI	60	40	60	40	60	60	60	60	60	40	60	60
																				SSRI	40	60	60	20	40	20	60	60	60	60	20	40
																				SSRI	80	40	40	60	40	40	60	40	60	40	40	60
																				SSRI	40	80	20	40	20	80	60	60	40	80	40	60
																				SSRI	20	40	40	60	40	40	40	60	60	80	60	60
																				SSRI	60	40	80	0	60	40	60	40	20	20	60	40
																				SSRI	60	80	80	60	60	60	80	40	40	60	60	40
																				SSRI	60	60	60	60	20	80	20	40	60	40	40	20
																				SSRI	20	60	20	60	60	40	40	20	20	40	60	40
																				SSRI	40	80	60	20	60	40	60	60	60	80	40	100
																				SSRI	60	60	60	40	40	60	20	40	60	40	60	60
																				SSRI	60	20	20	40	40	20	40	40	40	40	20	20
																				SSRI	40	60	60	40	20	40	20	20	0	60	40	40
																				SSRI	40	80	60	60	40	40	80	20	40	60	80	20
																				SSRI	40	80	40	40	20	40	40	20	40	20	0	40
																				SSRI	60	60	40	60	60	60	60	40	60	60	60	80
																				SSRI	40	40	60	40	60	80	20	40	40	60	40	60
																				SSRI	60	20	40	40	40	60	60	40	60	20	60	40
																				SSRI	0	60	40	40	60	60	80	100	80	60	80	60
																				SSRI	60	60	60	40	60	60	60	20	60	40	40	40
																				SSRI	40	80	80	80	80	40	80	40	100	40	60	60
																				SSRI	40	40	20	60	80	40	40	60	80	60	60	40
																				SSRI	40	60	100	40	60	40	40	40	80	20	40	60
																				SSRI	80	60	60	40	60	60	60	80	60	80	40	60
																				SSRI	40	60	60	40	40	40	40	60	60	40	60	60
																				placebo	40	40	60	40	40	60	40	40	40	60	40	40
																				placebo	60	60	0	60	40	80	40	60	80	80	60	60
																				placebo	60	40	60	40	40	40	40	60	60	40	60	60
																				placebo	60	20	40	20	20	40	40	40	40	20	60	60
																				placebo	60	60	40	20	60	60	60	20	40	40	20	80
																				placebo	60	80	60	40	20	20	20	60	40	80	40	40
																				placebo	20	60	80	80	60	60	80	40	60	60	40	80
																				placebo	20	20	40	40	40	40	40	20	20	40	20	20
																				placebo	40	20	20	40	40	60	40	40	80	40	40	40
																				placebo	80	80	60	80	40	80	60	40	60	80	60	60
																				placebo	20	40	40	20	40	20	40	40	60	20	20	40
																				placebo	40	60	20	80	60	40	60	40	0	20	60	60
																				placebo	60	80	80	60	40	60	100	100	80	60	80	40
																				placebo	40	40	20	40	60	40	40	40	60	40	40	40
																				placebo	60	80	60	60	80	60	60	80	60	60	60	60
																				placebo	20	40	40	40	40	40	60	40	20	40	40	20
																				placebo	100	100	80	60	40	60	40	40	100	40	40	60
																				placebo	60	60	40	80	60	60	40	80	40	60	60	60
																				placebo	60	60	60	60	80	20	60	40	40	20	40	20
																				placebo	60	60	80	60	80	60	60	60	40	80	60	80
																				placebo	40	80	40	40	60	60	60	80	40	40	40	40
																				placebo	60	60	20	40	60	80	40	40	60	60	60	80
																				placebo	80	60	40	40	20	40	20	60	60	20	80	20
																				placebo	40	60	60	40	40	80	60	40	60	40	40	60
																				placebo	40	100	60	20	40	60	40	40	60	20	40	40
																				placebo	60	60	40	40	60	60	60	40	20	20	40	20
																				placebo	40	20	40	20	60	60	40	60	40	60	60	60
																				placebo	20	40	100	80	60	80	40	60	20	0	20	20
																				placebo	60	60	40	60	40	40	60	60	60	40	20	40
																				placebo	40	60	60	80	60	60	80	60	80	60	60	40
																				placebo	20	60	60	20	60	20	40	60	20	60	40	40
																				placebo	40	40	80	80	80	20	40	60	60	40	40	40
																				placebo	60	20	40	80	40	40	60	40	40	40	60	60
																					1	2	3	4	5	6	7	8	9	10	11	12
																			high_deck:	SSRI	60	60	80	80	60	80	80	80	80	80	80	80
																				SSRI	20	40	40	40	80	40	40	60	40	80	60	60
																				SSRI	40	60	80	80	80	60	80	60	40	60	40	60
																				SSRI	60	80	80	60	60	60	80	60	60	80	80	80
																				SSRI	40	20	60	40	80	60	80	60	60	40	80	60
																				SSRI	60	40	60	80	80	60	60	80	80	60	80	80
																				SSRI	60	60	60	60	40	80	80	60	80	60	80	60
																				SSRI	60	60	60	60	80	80	80	40	20	40	20	80
																				SSRI	40	60	80	80	60	80	80	80	80	80	80	80
																				SSRI	40	0	40	40	60	80	80	60	80	40	20	60
																				SSRI	80	80	60	80	80	80	80	80	80	80	80	80
																				SSRI	80	100	60	100	100	100	80	80	80	100	80	80
																				SSRI	80	80	80	60	60	80	80	80	40	60	80	80
																				SSRI	20	60	40	60	40	40	40	60	60	60	40	60
																				SSRI	40	40	80	60	100	80	100	100	100	100	100	100
																				SSRI	60	60	60	80	80	80	80	80	60	40	100	100
																				SSRI	20	40	40	80	60	80	80	80	60	80	80	80
																				SSRI	60	80	80	80	100	100	60	100	80	100	60	80
																				SSRI	60	80	80	80	80	80	60	80	80	60	60	80
																				SSRI	40	60	80	60	80	80	60	60	80	80	80	80
																				SSRI	60	80	80	80	60	80	80	80	80	60	60	60
																				SSRI	40	40	80	60	80	80	60	80	40	80	80	80
																				SSRI	20	80	60	40	40	80	80	80	80	80	60	80
																				SSRI	60	80	60	60	80	60	60	100	80	100	100	100
																				SSRI	40	80	80	80	60	60	60	60	60	40	60	60
																				SSRI	40	20	40	20	40	20	0	60	40	60	40	40
																				SSRI	40	80	80	80	60	40	40	40	60	60	60	100
																				SSRI	60	80	80	100	60	60	60	100	80	60	80	60
																				SSRI	80	40	40	60	100	40	60	20	60	20	60	40
																				SSRI	80	80	60	60	80	40	60	80	60	80	60	80
																				SSRI	40	20	40	80	60	60	60	80	80	80	80	100
																				SSRI	100	60	80	100	100	80	80	80	80	80	100	80
																				SSRI	60	80	80	80	100	80	60	80	80	80	80	80
																				placebo	60	40	80	60	60	80	60	40	60	60	60	80
																				placebo	40	60	60	60	20	60	40	60	80	80	40	60
																				placebo	80	100	60	100	80	80	60	60	80	60	80	80
																				placebo	60	80	80	60	80	60	80	80	100	80	80	80
																				placebo	60	100	60	80	80	60	80	80	80	80	100	80
																				placebo	80	80	100	40	80	100	80	100	80	80	80	80
																				placebo	60	80	80	100	80	80	80	60	60	60	60	60
																				placebo	0	40	40	40	40	20	40	20	20	40	20	40
																				placebo	80	100	80	100	80	80	60	20	80	60	60	40
																				placebo	60	40	40	60	60	80	80	80	80	60	60	60
																				placebo	60	80	80	80	80	80	80	60	80	60	80	80
																				placebo	60	100	80	80	100	80	80	80	80	80	80	80
																				placebo	40	60	60	40	60	60	60	60	60	40	60	40
																				placebo	60	60	80	80	60	60	40	60	60	80	80	60
																				placebo	40	60	40	40	60	60	40	60	60	60	80	60
																				placebo	20	60	40	40	40	20	60	20	40	80	20	40
																				placebo	100	40	40	60	80	80	60	80	80	40	60	80
																				placebo	60	80	80	80	80	80	60	80	80	80	80	80
																				placebo	60	60	60	80	60	60	80	80	80	80	80	80
																				placebo	40	80	100	60	80	40	80	60	80	60	60	80
																				placebo	20	40	40	40	80	60	20	60	60	40	60	40
																				placebo	60	80	100	100	100	60	100	80	80	80	80	80
																				placebo	40	60	80	80	80	60	80	80	80	80	60	20
																				placebo	40	60	80	40	60	80	40	60	60	80	80	80
																				placebo	40	80	100	80	100	80	80	100	80	80	80	100
																				placebo	60	80	60	60	80	80	80	60	60	80	80	80
																				placebo	60	80	100	100	80	80	80	80	100	80	80	60
																				placebo	60	80	60	40	60	100	80	100	60	80	80	80
																				placebo	60	60	100	100	100	80	80	100	80	100	100	100
																				placebo	20	20	20	20	60	60	60	40	60	80	80	80
																				placebo	80	80	60	80	80	20	60	40	60	60	80	80
																				placebo	20	60	40	80	60	60	60	60	60	80	60	80
																				placebo	60	80	80	80	80	100	80	60	80	100	60	80
																			Fig. 1D
																					1	2	3	4	5	6	7	8	9	10	11	12
																			low_deck:	SSRI	60	20	20	0	20	20	20	0	40	20	0	20
																				SSRI	40	40	40	20	20	20	0	20	20	0	20	20
																				SSRI	40	40	40	20	20	20	20	0	0	20	20	20
																				SSRI	20	20	40	20	20	0	0	0	20	40	40	20
																				SSRI	60	40	60	40	60	40	60	80	80	40	60	40
																				SSRI	20	20	20	20	40	20	40	20	20	20	0	20
																				SSRI	60	80	40	0	0	0	0	0	20	40	0	0
																				SSRI	20	40	60	40	20	0	20	0	20	40	0	20
																				SSRI	20	20	20	20	40	60	20	40	20	40	60	40
																				SSRI	40	20	20	20	20	60	60	40	40	20	20	0
																				SSRI	20	80	20	60	20	20	20	20	0	20	40	20
																				SSRI	40	40	40	80	20	40	40	60	40	60	40	20
																				SSRI	60	40	40	20	60	40	40	20	20	60	20	20
																				SSRI	60	60	60	60	80	40	40	20	60	40	40	20
																				SSRI	60	60	20	20	20	20	20	20	0	20	20	20
																				SSRI	60	20	0	60	60	60	40	40	20	40	20	0
																				SSRI	40	40	40	20	20	40	0	20	20	20	40	0
																				SSRI	60	80	20	40	40	20	60	40	40	20	40	20
																				SSRI	40	60	20	0	40	20	20	40	20	20	20	40
																				SSRI	40	40	20	0	40	20	20	0	0	20	20	0
																				SSRI	60	80	40	0	60	20	20	0	40	20	60	40
																				SSRI	60	40	20	40	20	20	20	20	20	20	40	20
																				SSRI	80	0	20	20	20	40	20	0	0	20	0	0
																				SSRI	100	20	40	60	40	60	20	20	40	40	80	40
																				SSRI	20	20	40	0	20	0	20	40	20	0	20	20
																				SSRI	60	20	40	40	60	80	40	40	80	40	20	40
																				SSRI	40	80	60	40	60	0	20	20	40	20	20	20
																				SSRI	60	20	40	40	40	40	20	40	60	40	0	20
																				SSRI	60	40	40	40	60	20	20	0	60	20	40	40
																				SSRI	20	0	20	20	20	0	20	20	0	20	20	20
																				SSRI	60	40	40	20	40	40	20	20	40	20	20	20
																				SSRI	60	40	20	20	40	20	20	20	40	20	40	20
																				SSRI	60	20	20	20	20	20	20	20	20	20	0	20
																				placebo	40	40	20	20	20	20	0	20	20	20	20	0
																				placebo	40	20	40	0	20	40	60	20	40	0	20	40
																				placebo	20	20	0	40	40	20	0	20	60	20	40	20
																				placebo	60	20	60	40	20	20	20	20	20	20	20	0
																				placebo	80	20	40	60	40	20	40	20	20	80	20	20
																				placebo	60	20	20	20	20	20	20	20	20	20	0	20
																				placebo	40	40	20	20	40	20	20	40	40	20	20	40
																				placebo	20	40	40	60	20	40	0	20	40	20	20	40
																				placebo	60	0	20	40	40	20	40	20	60	20	40	20
																				placebo	60	40	20	20	60	20	20	60	20	40	20	20
																				placebo	80	20	20	0	40	0	20	40	20	0	0	20
																				placebo	60	40	20	20	40	20	20	0	0	20	0	0
																				placebo	40	20	20	20	40	20	40	40	40	40	20	20
																				placebo	40	40	20	20	60	40	40	60	60	0	20	40
																				placebo	60	40	80	20	60	40	40	60	60	40	20	60
																				placebo	20	60	40	60	80	40	40	80	100	60	40	40
																				placebo	20	20	20	20	20	20	20	20	0	20	0	0
																				placebo	60	20	20	20	20	40	20	20	20	20	40	40
																				placebo	20	40	0	20	20	20	20	20	0	0	20	0
																				placebo	80	40	20	40	80	40	40	60	60	20	60	20
																				placebo	60	0	20	40	40	20	20	40	0	20	20	0
																				placebo	60	20	40	40	20	20	20	20	40	20	0	20
																				placebo	60	40	20	40	60	40	20	20	0	20	0	20
																				placebo	60	0	20	20	20	40	40	20	20	40	0	20
																				placebo	40	60	20	20	0	20	20	20	20	20	0	20
																				placebo	20	20	20	20	20	20	40	20	0	20	20	40
																				placebo	60	60	60	20	0	40	20	20	20	20	20	0
																				placebo	20	20	20	0	40	20	40	20	60	40	20	80
																				placebo	60	20	20	20	20	20	20	20	20	20	20	0
																				placebo	20	20	40	20	20	0	20	20	20	40	20	0
																				placebo	40	60	20	20	40	20	0	0	20	20	20	40
																				placebo	80	40	40	40	40	40	40	20	20	40	60	40
																				placebo	20	20	40	20	40	20	40	20	20	60	40	40
																					1	2	3	4	5	6	7	8	9	10	11	12
																			even_deck:	SSRI	60	40	60	60	60	40	40	20	60	20	40	60
																				SSRI	60	20	40	20	40	40	60	60	40	60	20	40
																				SSRI	40	60	40	40	40	40	20	60	60	60	20	60
																				SSRI	40	60	60	60	40	60	40	60	40	60	40	20
																				SSRI	60	20	60	40	60	40	40	40	60	60	20	20
																				SSRI	40	40	40	60	40	40	40	40	60	40	40	60
																				SSRI	100	60	40	20	20	20	0	60	60	40	60	60
																				SSRI	40	60	40	40	40	40	40	20	60	40	20	60
																				SSRI	80	60	40	40	60	60	60	40	40	100	20	20
																				SSRI	60	60	60	60	20	40	40	20	40	20	60	20
																				SSRI	20	80	20	60	40	60	40	40	60	40	40	40
																				SSRI	60	40	60	60	60	40	20	80	60	60	80	100
																				SSRI	60	40	40	60	60	60	40	20	60	40	40	40
																				SSRI	60	60	40	60	60	60	40	40	40	60	40	20
																				SSRI	40	60	40	60	80	40	20	40	40	20	40	40
																				SSRI	80	40	20	20	60	20	60	60	40	80	60	20
																				SSRI	40	60	60	20	20	0	40	40	20	20	20	40
																				SSRI	40	80	20	80	60	20	40	40	20	40	60	40
																				SSRI	60	60	60	60	60	40	60	60	40	40	40	40
																				SSRI	40	20	60	40	20	60	40	40	40	60	40	60
																				SSRI	40	0	40	60	40	40	40	40	80	40	40	40
																				SSRI	80	60	60	60	40	60	80	20	40	60	40	40
																				SSRI	80	80	60	80	80	20	60	40	40	40	40	40
																				SSRI	40	80	60	60	60	60	40	60	60	40	60	40
																				SSRI	20	20	40	40	60	40	20	40	80	40	40	40
																				SSRI	60	20	20	40	60	60	60	20	60	40	40	20
																				SSRI	80	60	80	40	60	60	20	60	100	40	60	80
																				SSRI	60	60	80	20	20	60	40	40	40	60	80	40
																				SSRI	80	40	40	20	40	60	20	40	80	40	40	20
																				SSRI	40	60	40	40	40	60	40	40	60	60	40	40
																				SSRI	80	20	60	20	20	40	40	40	40	40	20	40
																				SSRI	80	60	60	20	40	60	40	60	60	60	40	40
																				SSRI	60	20	40	40	40	60	40	40	60	40	40	40
																				placebo	20	40	40	60	60	40	60	60	60	40	60	60
																				placebo	60	40	40	60	40	20	40	60	40	60	60	40
																				placebo	80	40	60	60	40	80	80	40	80	40	20	40
																				placebo	60	40	60	20	40	40	60	40	60	20	60	20
																				placebo	40	40	20	20	40	20	20	20	20	40	40	20
																				placebo	80	60	60	60	80	60	40	60	40	60	60	80
																				placebo	60	60	40	40	60	60	20	60	40	60	60	40
																				placebo	20	40	0	40	20	40	40	40	60	20	60	40
																				placebo	60	60	40	100	60	60	60	40	80	40	80	60
																				placebo	60	80	60	60	60	60	40	40	60	60	60	80
																				placebo	40	20	20	40	40	40	60	20	60	40	20	60
																				placebo	80	60	60	20	20	60	40	20	60	40	40	40
																				placebo	40	80	60	40	40	40	40	40	80	60	60	60
																				placebo	40	60	40	40	40	80	40	80	80	40	40	40
																				placebo	60	40	40	40	20	60	20	40	100	40	20	20
																				placebo	40	40	40	80	80	40	60	80	60	60	20	40
																				placebo	60	40	60	40	60	20	40	60	60	60	60	40
																				placebo	80	80	40	60	40	40	60	40	60	60	40	40
																				placebo	60	60	60	60	40	40	60	60	60	60	60	40
																				placebo	40	60	40	40	60	60	20	60	60	60	60	60
																				placebo	40	60	40	60	40	60	60	60	60	60	60	60
																				placebo	60	60	40	80	60	60	60	60	60	60	100	60
																				placebo	40	40	40	60	40	40	60	60	20	60	60	40
																				placebo	60	60	60	60	40	80	40	60	100	60	40	60
																				placebo	80	80	80	40	80	40	40	20	40	60	20	60
																				placebo	80	60	80	60	20	40	60	40	20	40	20	40
																				placebo	60	80	40	20	60	60	60	60	40	40	40	40
																				placebo	20	80	100	80	60	60	80	80	100	40	40	40
																				placebo	80	40	60	60	60	60	60	60	80	40	60	60
																				placebo	60	60	60	20	40	60	60	60	60	60	40	60
																				placebo	40	40	20	40	20	80	60	80	40	60	40	80
																				placebo	40	20	40	60	60	60	80	40	20	60	40	40
																				placebo	60	80	40	40	80	20	40	60	60	40	20	20
																					1	2	3	4	5	6	7	8	9	10	11	12
																			high_deck:	SSRI	80	60	100	80	80	100	100	100	80	80	80	60
																				SSRI	40	80	60	60	80	60	80	60	60	60	60	80
																				SSRI	20	80	60	60	60	80	80	60	40	60	60	60
																				SSRI	80	80	40	60	80	60	60	80	80	60	60	60
																				SSRI	80	80	60	40	40	60	60	80	40	40	100	80
																				SSRI	80	80	100	80	80	80	80	80	80	100	80	80
																				SSRI	80	60	80	40	40	40	100	80	100	80	40	80
																				SSRI	60	80	40	60	80	80	60	80	80	80	80	80
																				SSRI	80	80	100	100	80	80	80	100	80	80	80	80
																				SSRI	40	80	80	80	80	80	80	80	100	80	80	80
																				SSRI	80	80	80	80	80	80	80	80	80	80	80	80
																				SSRI	80	80	80	80	80	80	60	80	60	80	60	60
																				SSRI	80	80	80	80	60	60	80	40	100	60	100	40
																				SSRI	80	60	40	60	80	60	80	80	80	60	100	60
																				SSRI	40	100	100	100	100	100	100	100	80	80	100	80
																				SSRI	40	80	60	60	80	60	80	40	40	80	80	60
																				SSRI	40	40	80	80	80	80	80	60	80	80	80	80
																				SSRI	80	80	80	60	80	100	80	80	80	100	80	80
																				SSRI	40	80	60	80	80	80	80	80	80	80	80	80
																				SSRI	40	80	60	80	80	60	60	80	80	60	80	80
																				SSRI	40	40	60	80	40	60	80	60	80	60	80	80
																				SSRI	60	80	100	80	80	80	80	100	60	80	80	80
																				SSRI	80	80	60	80	80	80	80	100	100	100	80	80
																				SSRI	80	100	60	80	80	80	100	60	80	80	80	100
																				SSRI	40	60	60	80	80	60	60	80	80	80	60	80
																				SSRI	100	100	80	80	100	80	80	100	60	60	80	60
																				SSRI	80	100	100	80	60	80	80	60	60	80	80	80
																				SSRI	60	80	100	80	100	60	100	60	80	80	100	80
																				SSRI	40	40	100	60	100	80	40	80	80	60	60	60
																				SSRI	80	60	80	80	80	80	60	80	80	80	80	80
																				SSRI	80	60	80	100	80	100	100	100	80	80	80	100
																				SSRI	100	100	100	80	100	80	100	80	80	80	80	100
																				SSRI	60	60	80	60	80	100	80	80	80	80	80	80
																				placebo	40	60	80	60	80	60	80	80	60	80	80	80
																				placebo	40	60	60	40	60	60	40	80	60	60	20	60
																				placebo	80	60	60	80	80	80	80	60	80	40	60	100
																				placebo	60	80	80	60	40	80	80	80	80	80	80	80
																				placebo	80	100	100	80	80	80	80	80	100	80	80	80
																				placebo	100	60	80	80	80	80	100	80	60	80	80	80
																				placebo	80	100	100	80	80	80	80	100	80	80	80	100
																				placebo	20	80	60	40	60	60	40	40	40	40	40	40
																				placebo	80	80	60	60	100	60	80	40	60	60	60	60
																				placebo	40	100	80	100	80	60	80	80	80	80	60	80
																				placebo	80	80	80	80	60	40	60	60	60	80	80	80
																				placebo	40	100	100	80	40	100	80	100	80	100	80	100
																				placebo	40	80	80	100	100	100	60	80	80	80	60	60
																				placebo	80	80	60	80	20	60	40	40	60	80	100	80
																				placebo	60	100	80	80	60	60	100	80	80	60	100	80
																				placebo	40	40	20	60	100	80	20	60	80	100	40	40
																				placebo	100	80	80	60	80	80	80	80	80	80	80	60
																				placebo	80	60	80	80	80	80	80	80	80	80	80	80
																				placebo	20	80	100	80	80	80	80	80	100	80	80	80
																				placebo	80	100	80	80	80	60	80	80	80	60	80	80
																				placebo	80	80	80	80	80	80	80	80	80	100	80	80
																				placebo	80	100	80	80	100	80	80	80	100	100	100	60
																				placebo	60	60	60	80	80	80	80	40	60	60	80	80
																				placebo	80	80	100	80	80	60	80	100	80	80	60	80
																				placebo	80	80	80	100	100	100	80	80	100	80	80	100
																				placebo	80	80	60	80	100	80	100	80	100	80	80	80
																				placebo	100	40	60	60	60	40	80	80	80	80	80	80
																				placebo	80	80	60	60	80	40	80	80	80	80	100	60
																				placebo	80	100	80	100	100	100	80	80	100	80	100	80
																				placebo	80	60	80	80	80	80	80	80	80	80	100	60
																				placebo	20	80	40	0	40	60	20	80	80	40	100	20
																				placebo	60	60	60	100	80	80	80	80	80	80	80	100
																				placebo	60	80	60	40	60	60	60	60	80	80	60	80

## Sheet: Fig.2A
	Fig. 2A		mean						individual
			computer_number	cumulative success	cumulative failure				computer_number	cumulative success	cumulative failure
		SSRI	7.5739	4.2621	7.9171				8.5585	8.2572	9.7701	SSRI
		placebo	7.2289	3.4404	6.8585				19.6954	12.3097	23.5332	SSRI
									4.6623	3.6726	8.6454	SSRI
									4.9724	3.6917	5.9892	SSRI
									10.4784	3.4932	2.7841	SSRI
									7.1382	4.0654	1.995	SSRI
									3.3416	2.6642	3.053	SSRI
									4.585	1.8579	3.2016	SSRI
									20.9634	14.2957	15.8489	SSRI
									4.8227	1.394	4.6244	SSRI
									6.8879	4.5101	11.7263	SSRI
									3.9081	2.7015	4.7703	SSRI
									3.3376	1.3468	2.3139	SSRI
									6.4243	-1.5963	1.8211	SSRI
									6.415	12.4435	11.0547	SSRI
									4.3185	2.1273	5.7301	SSRI
									16.2982	11.1241	15.7999	SSRI
									3.5413	2.8402	4.4183	SSRI
									6.4857	3.5441	5.593	SSRI
									13.7028	5.2048	19.2644	SSRI
									5.3282	2.4289	10.0198	SSRI
									6.6955	3.4525	6.3279	SSRI
									6.6649	2.7545	10.8307	SSRI
									6.1324	4.3432	4.4359	SSRI
									7.9487	2.2301	8.4816	SSRI
									8.5032	0.0995	1.9721	SSRI
									3.4231	1.0675	1.1566	SSRI
									6.5323	2.9257	8.0024	SSRI
									4.5089	0.7343	1.2976	SSRI
									8.0617	3.4005	12.6763	SSRI
									6.44	3.8441	5.7822	SSRI
									8.1951	4.9988	9.8176	SSRI
									10.9662	8.4227	18.5274	SSRI
									14.2357	4.6212	14.0179	placebo
									3.7999	3.2291	1.6936	placebo
									4.8892	2.1209	6.0356	placebo
									7.8533	5.586	11.1195	placebo
									9.1843	3.4833	13.9588	placebo
									8.5314	5.5216	17.7915	placebo
									2.7859	1.8192	1.5113	placebo
									4.3682	0.8156	4.7014	placebo
									5.6718	0.5476	2.5775	placebo
									5.8246	4.6492	17.2652	placebo
									4.0059	2.7969	10.3077	placebo
									7.6795	6.9177	-10.1838	placebo
									7.6535	3.0401	5.6544	placebo
									6.1992	3.2661	1.8791	placebo
									22.658	-0.5826	0.8997	placebo
									6.1878	0.0827	8.3209	placebo
									8.383	5.1125	7.3707	placebo
									6.6197	4.4299	13.5531	placebo
									6.3717	0.3338	0.229	placebo
									9.9511	1.543	-0.9626	placebo
									7.4834	4.2712	5.47	placebo
									5.6885	2.1164	7.0484	placebo
									12.2242	5.4186	6.8838	placebo
									5.0947	5.9397	12.5574	placebo
									8.032	4.7395	15.2091	placebo
									6.2499	4.0616	6.6148	placebo
									2.8776	3.043	3.2081	placebo
									6.5361	7.1914	12.4785	placebo
									6.4399	6.1627	4.3356	placebo
									5.7879	0.6346	7.736	placebo
									8.4805	3.3942	3.2147	placebo
									3.575	3.7844	6.9767	placebo

## Sheet: Fig.2B
	Fig. 2B		mean						individual
			computer_number	cumulative success	cumulative failure				computer_number	cumulative success	cumulative failure
		SSRI	7.0288	3.8281	6.189				6.0738	4.8848	10.2768	SSRI
		placebo	6.6694	3.8958	4.1032				10.7784	1.7148	13.3608	SSRI
									6.3589	3.0694	5.5159	SSRI
									8.1682	2.8157	7.7356	SSRI
									5.876	1.1072	0.2472	SSRI
									8.3894	5.9282	6.0422	SSRI
									2.7415	2.0389	8.3207	SSRI
									8.1078	4.7098	7.8305	SSRI
									5.5822	3.1095	1.7151	SSRI
									5.7672	3.2492	4.8866	SSRI
									8.7571	4.2663	6.1579	SSRI
									6.0002	1.5739	1.3231	SSRI
									5.2985	1.608	2.6338	SSRI
									7.87	1.8823	2.2499	SSRI
									5.0397	4.9398	7.4156	SSRI
									4.8816	2.0485	1.5879	SSRI
									13.2917	7.8366	19.0424	SSRI
									8.0378	4.4195	7.2275	SSRI
									7.9615	4.8036	6.5654	SSRI
									10.7384	6.2035	10.832	SSRI
									5.0081	2.139	2.3485	SSRI
									8.5343	4.5397	7.3081	SSRI
									4.3513	4.6205	6.155	SSRI
									5.8657	3.1457	2.2757	SSRI
									11.2492	6.8201	10.9995	SSRI
									3.1319	1.5514	0.7163	SSRI
									3.4296	1.5607	2.6835	SSRI
									4.5332	3.0021	3.0356	SSRI
									5.0539	0.7793	3.7025	SSRI
									6.9857	5.763	3.3155	SSRI
									10.2421	7.1988	12.1049	SSRI
									7.6743	4.2128	7.4887	SSRI
									10.1713	8.7862	11.135	SSRI
									14.6229	11.5612	11.9798	placebo
									4.7944	0.8723	2.2696	placebo
									4.1139	2.8029	1.6556	placebo
									10.6811	5.5763	10.8742	placebo
									4.6904	2.6852	3.1975	placebo
									5.3649	4.6673	2.7835	placebo
									5.2786	3.9404	4.4865	placebo
									13.8323	1.524	2.7398	placebo
									5.517	2.2138	0.872	placebo
									7.2508	4.1128	4.6362	placebo
									5.3587	2.7602	6.3356	placebo
									3.9918	3.8461	8.1874	placebo
									5.0118	3.61	3.5683	placebo
									6.8952	2.4921	2.3627	placebo
									5.5157	2.1121	1.2523	placebo
									5.2069	2.0875	-0.8467	placebo
									5.5872	3.8472	2.948	placebo
									8.7967	4.791	6.9854	placebo
									3.7428	4.0262	1.0745	placebo
									11.0872	2.9087	2.8092	placebo
									8.5679	6.4738	6.4872	placebo
									7.5106	5.8225	5.1132	placebo
									9.9839	3.564	6.845	placebo
									5.9235	4.2034	2.3152	placebo
									4.1317	4.5997	6.2323	placebo
									8.1942	5.6838	7.3002	placebo
									8.2988	3.6837	7.1954	placebo
									3.4068	1.9465	-0.0381	placebo
									5.7109	6.1844	4.1387	placebo
									5.1049	4.5136	3.7876	placebo
									3.3745	2.478	2.3108	placebo
									6.196	3.8986	1.0269	placebo
									6.3476	3.0714	2.5183	placebo

## Sheet: Fig.3A
	Fig. 3A		mean						individual
			LR positive	LR negative					LR positive	LR negative
		SSRI	0.1308	0.10558					0.1597	0.0834	SSRI
		placebo	0.13533	0.1088					0.1053	0.1123	SSRI
									0.1357	0.1476	SSRI
									0.165	0.1507	SSRI
									0.1125	0.0705	SSRI
									0.2211	0.0626	SSRI
									0.1958	0.1232	SSRI
									0.2057	0.1315	SSRI
									0.1063	0.0606	SSRI
									0.0728	0.1092	SSRI
									0.1349	0.1556	SSRI
									0.1921	0.1149	SSRI
									0.12	0.0877	SSRI
									0.1111	0.0894	SSRI
									0.1351	0.0427	SSRI
									0.0745	0.113	SSRI
									0.0964	0.0797	SSRI
									0.1637	0.0741	SSRI
									0.1895	0.1178	SSRI
									0.0679	0.1279	SSRI
									0.0819	0.2054	SSRI
									0.0998	0.0772	SSRI
									0.041	0.0915	SSRI
									0.0886	0.0498	SSRI
									0.1707	0.1543	SSRI
									0.1006	0.0861	SSRI
									0.197	0.0604	SSRI
									0.1621	0.1231	SSRI
									0.1683	0.0791	SSRI
									0.1349	0.1935	SSRI
									0.079	0.0641	SSRI
									0.1049	0.1165	SSRI
									0.1227	0.1288	SSRI
									0.1123	0.1286	placebo
									0.1607	0.0911	placebo
									0.1349	0.1468	placebo
									0.1244	0.1068	placebo
									0.1063	0.1564	placebo
									0.1228	0.157	placebo
									0.2252	0.0685	placebo
									0.0967	0.0721	placebo
									0.1361	0.1145	placebo
									0.1522	0.0939	placebo
									0.1168	0.1363	placebo
									0.098	0.1141	placebo
									0.2031	0.0596	placebo
									0.134	0.1285	placebo
									0.1543	0.0562	placebo
									0.1281	0.1065	placebo
									0.037	0.1399	placebo
									0.1571	0.085	placebo
									0.1271	0.131	placebo
									0.1818	0.0691	placebo
									0.1611	0.0602	placebo
									0.14	0.0751	placebo
									0.1505	0.2407	placebo
									0.1194	0.0884	placebo
									0.1244	0.1111	placebo
									0.0793	0.1477	placebo
									0.1787	0.093	placebo
									0.1673	0.1121	placebo
									0.1343	0.1011	placebo
									0.1369	0.046	placebo
									0.0603	0.1447	placebo
									0.1588	0.0545	placebo
									0.146	0.1538	placebo

## Sheet: Fig.3B
	Fig. 3B		mean						individual
			LR positive	LR negative					LR positive	LR negative
		SSRI	0.11134	0.13691					0.1103	0.148	SSRI
		placebo	0.13118	0.1286					0.0779	0.1796	SSRI
									0.118	0.1455	SSRI
									0.1543	0.1688	SSRI
									0.1242	0.1344	SSRI
									0.1583	0.1296	SSRI
									0.049	0.1577	SSRI
									0.088	0.1458	SSRI
									0.1788	0.1052	SSRI
									0.0948	0.1529	SSRI
									0.1345	0.1205	SSRI
									0.1263	0.121	SSRI
									0.0938	0.1303	SSRI
									0.1054	0.1225	SSRI
									0.1016	0.1214	SSRI
									0.1355	0.1163	SSRI
									0.0871	0.1531	SSRI
									0.0726	0.1252	SSRI
									0.0838	0.1166	SSRI
									0.1019	0.1542	SSRI
									0.0971	0.1292	SSRI
									0.0971	0.1487	SSRI
									0.1164	0.1524	SSRI
									0.1413	0.1152	SSRI
									0.1262	0.1376	SSRI
									0.1105	0.1306	SSRI
									0.1108	0.1217	SSRI
									0.1282	0.1268	SSRI
									0.0811	0.1585	SSRI
									0.1438	0.1175	SSRI
									0.0966	0.1416	SSRI
									0.1218	0.1444	SSRI
									0.1071	0.145	SSRI
									0.1188	0.1247	placebo
									0.1328	0.1461	placebo
									0.1452	0.102	placebo
									0.074	0.1282	placebo
									0.0952	0.1419	placebo
									0.1294	0.1295	placebo
									0.1477	0.1305	placebo
									0.1073	0.1158	placebo
									0.1949	0.1088	placebo
									0.1323	0.1239	placebo
									0.082	0.1589	placebo
									0.0662	0.1415	placebo
									0.1604	0.1402	placebo
									0.1565	0.141	placebo
									0.1278	0.1211	placebo
									0.1733	0.1014	placebo
									0.1508	0.1415	placebo
									0.1093	0.1433	placebo
									0.1956	0.116	placebo
									0.1468	0.1338	placebo
									0.1385	0.1352	placebo
									0.1393	0.1103	placebo
									0.1004	0.14	placebo
									0.165	0.1044	placebo
									0.1123	0.1477	placebo
									0.1079	0.1377	placebo
									0.1003	0.1408	placebo
									0.1798	0.1138	placebo
									0.1321	0.116	placebo
									0.1365	0.1364	placebo
									0.1066	0.1281	placebo
									0.1299	0.1075	placebo
									0.134	0.1354	placebo

## Sheet: Fig.4A
			Fig. 4A
			LR asymmetry	regression asymmetry
			-0.016274	-9.3967	placebo
			0.069624	1.5356	placebo
			-0.011855	-3.9146	placebo
			0.017632	-5.5335	placebo
			-0.050032	-10.4755	placebo
			-0.03421	-12.2699	placebo
			0.15669	0.3079	placebo
			0.021609	-3.8858	placebo
			0.058353	-2.0299	placebo
			-0.019518	-12.616	placebo
			-0.016134	-7.5108	placebo
			0.14352	17.1015	placebo
			0.0054818	-2.6143	placebo
			0.098059	1.3871	placebo
			0.021523	-1.4824	placebo
			-0.10286	-8.2383	placebo
			0.072171	-2.2582	placebo
			-0.0039209	-9.1231	placebo
			0.11267	0.1049	placebo
			0.10085	2.5056	placebo
			0.064859	-1.1988	placebo
			-0.090233	-4.932	placebo
			0.030975	-1.4651	placebo
			0.013284	-6.6177	placebo
			-0.06843	-10.4696	placebo
			0.085675	-2.5532	placebo
			0.055134	-0.1651	placebo
			0.033131	-5.2871	placebo
			0.090876	1.8271	placebo
			-0.084404	-7.1014	placebo
			0.10425	0.1795	placebo
			-0.0077993	-3.1923	placebo

## Sheet: Fig.4B
			Fig. 4B
			LR asymmetry	regression asymmetry
			0.076276	-1.5129	SSRI
			-0.0070605	-11.2235	SSRI
			-0.011889	-4.9727	SSRI
			0.014279	-2.2975	SSRI
			0.041956	0.7091	SSRI
			0.15849	2.0703	SSRI
			0.072634	-0.3889	SSRI
			0.074214	-1.3437	SSRI
			0.045722	-1.5532	SSRI
			-0.036349	-3.2304	SSRI
			-0.02065	-7.2161	SSRI
			0.077125	-2.0688	SSRI
			0.032301	-0.9671	SSRI
			0.021767	-3.4174	SSRI
			0.092436	1.3889	SSRI
			-0.038543	-3.6028	SSRI
			0.016687	-4.6759	SSRI
			0.089519	-1.5781	SSRI
			0.071662	-2.0489	SSRI
			-0.059942	-14.0596	SSRI
			-0.12349	-7.591	SSRI
			0.022594	-2.8754	SSRI
			-0.0505	-8.0762	SSRI
			0.03876	-0.0927	SSRI
			0.016412	-6.2515	SSRI
			0.014484	-1.8726	SSRI
			0.13656	-0.0891	SSRI
			0.039026	-5.0767	SSRI
			0.089216	-0.5634	SSRI
			-0.058637	-9.2758	SSRI
			0.014858	-1.9381	SSRI
			-0.011583	-4.8188	SSRI
			-0.0061509	-10.1047	SSRI

## Sheet: Fig.4C
			Fig. 4C
			LR asymmetry	regression asymmetry
			-0.0058946	-0.4186	placebo
			-0.013338	-1.3973	placebo
			0.043139	1.1473	placebo
			-0.054233	-5.2979	placebo
			-0.046736	-0.5123	placebo
			-0.00010056	1.8838	placebo
			0.017212	-0.5461	placebo
			-0.0085031	-1.2158	placebo
			0.086096	1.3418	placebo
			0.0083632	-0.5235	placebo
			-0.076876	-3.5754	placebo
			-0.075256	-4.3413	placebo
			0.020282	0.0418	placebo
			0.015474	0.1294	placebo
			0.006708	0.8598	placebo
			0.07193	2.9342	placebo
			0.0092499	0.8991	placebo
			-0.034021	-2.1944	placebo
			0.079546	2.9517	placebo
			0.012917	0.0995	placebo
			0.003335	-0.0134	placebo
			0.02895	0.7094	placebo
			-0.039658	-3.2809	placebo
			0.060556	1.8882	placebo
			-0.03547	-1.6326	placebo
			-0.029793	-1.6163	placebo
			-0.040523	-3.5117	placebo
			0.065925	1.9846	placebo
			0.016056	2.0457	placebo
			5.7634e-05	0.7261	placebo
			-0.021413	0.1672	placebo
			0.022344	2.8717	placebo
			-0.0013271	0.553	placebo

## Sheet: Fig.4D
			Fig. 4D
			LR asymmetry	regression asymmetry
			-0.037645	-5.392	SSRI
			-0.10167	-11.646	SSRI
			-0.027461	-2.4465	SSRI
			-0.014563	-4.9199	SSRI
			-0.010204	0.86	SSRI
			0.028668	-0.114	SSRI
			-0.1087	-6.2818	SSRI
			-0.057754	-3.1206	SSRI
			0.073515	1.3943	SSRI
			-0.058143	-1.6374	SSRI
			0.014039	-1.8916	SSRI
			0.0053499	0.2508	SSRI
			-0.036499	-1.0259	SSRI
			-0.017064	-0.3676	SSRI
			-0.019793	-2.4759	SSRI
			0.019221	0.4607	SSRI
			-0.065997	-11.2057	SSRI
			-0.052641	-2.808	SSRI
			-0.032864	-1.7618	SSRI
			-0.052281	-4.6285	SSRI
			-0.032036	-0.2095	SSRI
			-0.051605	-2.7684	SSRI
			-0.036042	-1.5345	SSRI
			0.026092	0.8701	SSRI
			-0.011483	-4.1794	SSRI
			-0.020158	0.8351	SSRI
			-0.010862	-1.1228	SSRI
			0.0014115	-0.0335	SSRI
			-0.077439	-2.9232	SSRI
			0.026306	2.4476	SSRI
			-0.045009	-4.906	SSRI
			-0.022553	-3.2759	SSRI
			-0.037874	-2.3489	SSRI
